# Supplementary material for: Physicochemical and Computational Study of the Encapsulation of Resv-4′-LA and Resv-4′-DHA Lipophenols by Natural and HP-β-CDs
Source: Int J Mol Sci. 2025 Aug 1;26(15):7454. doi: 10.3390/ijms26157454 (PMC12347287; doi:10.3390/ijms26157454)
Supplement: Supplementary file 1 [file ijms-26-07454-s001.zip]

Archive with 1 entries (1 files):
- ijms-3769943-supplementary.pdf
